# Supplementary material for: An unusual outbreak in the Netherlands: community-onset impetigo caused by a meticillin-resistant Staphylococcus aureus with additional resistance to fusidic acid, June 2018 to January 2020
Source: Euro Surveill. 2022 Dec 8;27(49):2200245. doi: 10.2807/1560-7917.ES.2022.27.49.2200245 (PMC9732922; doi:10.2807/1560-7917.ES.2022.27.49.2200245)
Supplement: Supplementary Tables [file 22-00245_VENDRIK_Supplementary_Tables.xlsx]

## Sheet: Supplementary Table S1
Supplementary Table S1. Questionnaires among general practitioners in the outbreak region and an adjacent region
	Outbreak region			Adjacent region
	n	total	%	n	total	%
no of different practices	3			8				This supplementary material is hosted by Eurosurveillance as supporting
Median size of general practice; range	4700; 4400-6250			Unknown				information alongside the article 'An unusual outbreak in the Netherlands:
Practices where the outbreak was noticed	3	3	1	7	8	0.875		community-onset impetigo caused by a Methicillin-resistant Staphylococcus
Why was it noticed?								aureus with additional resistance to fusidic acid, June 2018 to January 2020',
Increase in incidence of impetigo not responding to fusidic acid	3	3	1	7	7	1		on behalf of the authors, who remain responsible for the accuracy and
Increase in incidence of impetigo	1	3	0.333333	2	7	0.285714		appropriateness of the content. The same standards for ethics, copyright,
Increase in incidence of special form of impetigo	1	3	0.333333	5	7	0.714286		attributions and permissions as for the article apply. Supplements are not edited
Many MRSA were cultured	1	3	0.333333	0	7	0		by Eurosurveillance and the journal is not responsible for the maintenance of any
Other locations of impetigo (more often on limbs and trunk)	0	3	0	1	7	0.142857		links or email addresses provided therein.
In case of an increase in incidence: when did it decrease?
September	0	1	0	1	2	0.5
October	1	1	1	0	2	0
November/December	0	1	0	1	2	0.5
Did you receive advice to culture when there is no response to fusidic acid in the outbreak period?
yes	3	3	1	0	8	0
no	0	3	0	1	8	0.125
I can't remember	0	3	0	7	8	0.875
Did you culture after failure of response to fusidic acid in the outbreak period?
yes	3	3	1	0	8	0
no	0	3	0	8	8	1
Did you culture after failure of response to fusidic acid before July 2019?
yes	1	3	0.333333	0	8	0
no	2	3	0.666667	8	8	1
Did you culture after failure of response to fusidic acid after October 2019?
yes	1	3	0.333333	0	8	0
no	1	3	0.333333	8	8	1
I can’t remember	1	3	0.333333	0	8	0
How often in the outbreak period was there no response to fusidic acid?
Never	0	3	0	0	8	0
0-25%	0	3	0	1	8	0.125
25-50%	1	3	0.333333	6	8	0.75
50-75%	2	3	0.666667	1	8	0.125
75-100%	0	3	0	0	8	0
How often did you start a new treatment without culturing after failure of fusidic acid in the outbreak period?
Never	0	3	0	0	8	0
0-25%	3	3	1	0	8	0
25-50%	0	3	0	0	8	0
50-75%	0	3	0	0	8	0
75-100%	0	3	0	8	8	1
What did you do in the outbreak period when no response was achieved with fusidic acid for impetigo?
Culture and then give, dependent on the extent, mupirocin or flucloxacillin orally	1	3	0.333333	0	3	0
Culture and then give mupirocin	2	3	0.666667	0	3	0
No culture and give another treatment than fusidic acid or mupirocin (flucloxacillin or azithromycin orally or clindamycin lotion)	0	3	0	3	3	1

## Sheet: Supplementary Table S2
Supplementary Table S2. Cumulative weekly number of impetigo consultations in primary care per 10,000 inhabitants per region
Region	Year	Period	Mean population size	No of impetigo cases	Cumulative number of impetigo consultations (per 10,000)	% of children 0-10 years old in total population
Outbreak region	2018	July-Oct (P0)	61456.1	365	59.392	0.098		This supplementary material is hosted by Eurosurveillance as supporting
	2019	July-Oct (P1)	59772	460	76.9591			information alongside the article 'An unusual outbreak in the Netherlands:
		Oct-Dec (P2)	72905.2	357	48.9677			community-onset impetigo caused by a Methicillin-resistant Staphylococcus
Adjacent region	2018	July-Oct (P0)	59932.5	424	70.7463	0.101		aureus with additional resistance to fusidic acid, June 2018 to January 2020',
	2019	July-Oct (P1)	62141.3	401	64.5303			on behalf of the authors, who remain responsible for the accuracy and
		Oct-Dec (P2)	66629.5	243	36.4704			appropriateness of the content. The same standards for ethics, copyright,
Netherlands, except for outbreak region	2018	July-Oct (P0)	1.24501e+06	7646	61.4131	0.103199		attributions and permissions as for the article apply. Supplements are not edited
	2019	July-Oct (P1)	1.19353e+06	6747	56.5296			by Eurosurveillance and the journal is not responsible for the maintenance of any
		Oct-Dec (P2)	1.35025e+06	5081	37.6301			links or email addresses provided therein.
Control region	2018	July-Oct (P0)	83514.9	507	60.7077	0.101
	2019	July-Oct (P1)	71338	405	56.772
		Oct-Dec (P2)	73394.8	259	35.2886

## Sheet: Supplementary Table S3
Supplementary Table S3. Antimicrobial resistance genes in the 28 sequenced MRSA MT4627 isolates
	aminoglycosides	beta-lactam		trimethoprim	macrolides, lincosamides and streptogramin B	fusidic acid
study ID	aac(6')- aph(2'')	blaZ	mecA	dfrG	erm(C)	fusC
RIVM_M045300	█	█	█	█		█		This supplementary material is hosted by Eurosurveillance as supporting
RIVM_M048117	█	█	█	█	█	█		information alongside the article 'An unusual outbreak in the Netherlands:
RIVM_M048366	█	█	█	█	█	█		community-onset impetigo caused by a Methicillin-resistant Staphylococcus
RIVM_M048402	█	█	█	█	█	█		aureus with additional resistance to fusidic acid, June 2018 to January 2020',
RIVM_M083242	█	█	█	█		█		on behalf of the authors, who remain responsible for the accuracy and
RIVM_M048693	█	█	█	█		█		appropriateness of the content. The same standards for ethics, copyright,
RIVM_M048697	█	█	█	█		█		attributions and permissions as for the article apply. Supplements are not edited
RIVM_M043524	█	█	█	█	█	█		by Eurosurveillance and the journal is not responsible for the maintenance of any
RIVM_M048470	█	█	█	█	█	█		links or email addresses provided therein.
RIVM_M048569	█	█	█	█	█	█
RIVM_M048897	█	█	█	█	█	█
RIVM_M025514	█	█	█	█		█
RIVM_M083160	█	█	█	█		█
RIVM_M048293	█	█	█	█	█	█
RIVM_M048346	█	█	█	█	█	█				3
RIVM_M048429	█	█	█	█	█	█
RIVM_M048440	█	█	█	█	█	█
RIVM_M048466	█	█	█	█	█	█
RIVM_M048489	█	█	█	█	█	█
RIVM_M048492	█	█	█	█	█	█
RIVM_M048493	█	█	█	█	█	█
RIVM_M048571	█	█	█	█	█	█
RIVM_M048640	█	█	█	█		█
RIVM_M048641	█	█	█	█	█	█
RIVM_M048642	█	█	█	█	█	█
RIVM_M048741	█	█	█	█	█	█
RIVM_M048920	█	█	█	█	█	█
RIVM_M081770	█	█	█	█	█	█

## Sheet: Supplementary Table S4
Supplementary Table S4. Virulence factors in the 28 sequenced MRSA MT4627 isolates
	epidermal cell differentiation inhibitor	exfoliative toxin		gamma-hemolysin chain II precursor	gamma-hemolysin component B precursor	gamma-hemolysin component C	leukocidin		enterotoxin						aureolysin	staphylokinase	staphylococcal complement inhibitor	serin protease
study ID	edinC	eta	etb	hlgA	hlgB	hlgC	lukD	lukE	seg	sei	sem	sen	seo	seu	aur	sak	scn	splA	splB
RIVM_M045300	█	█	█	█	█	█	█	█	█	█	█	█	█	█	█	█	█	█	█		This supplementary material is hosted by Eurosurveillance as supporting
RIVM_M048117	█	█	█	█	█	█	█	█	█	█	█	█	█	█	█	█	█	█	█		information alongside the article 'An unusual outbreak in the Netherlands:
RIVM_M048366	█	█	█	█	█	█	█	█	█	█	█	█	█	█	█	█	█	█	█		community-onset impetigo caused by a Methicillin-resistant Staphylococcus
RIVM_M048402	█	█	█	█	█	█	█	█	█	█	█	█	█	█	█	█	█	█	█		aureus with additional resistance to fusidic acid, June 2018 to January 2020',
RIVM_M083242		█		█	█	█	█	█	█	█	█	█	█	█	█	█	█	█	█		on behalf of the authors, who remain responsible for the accuracy and
RIVM_M048693	█	█	█	█	█	█	█	█	█	█	█	█	█	█	█	█	█	█	█		appropriateness of the content. The same standards for ethics, copyright,
RIVM_M048697	█	█	█	█	█	█	█	█	█	█	█	█	█	█	█	█	█	█	█		attributions and permissions as for the article apply. Supplements are not edited
RIVM_M043524	█	█	█	█	█	█	█	█	█	█	█	█	█	█	█	█	█	█	█		by Eurosurveillance and the journal is not responsible for the maintenance of any
RIVM_M048470	█	█	█	█	█	█	█	█	█	█	█	█	█	█	█	█	█	█	█		links or email addresses provided therein.
RIVM_M048569	█	█	█	█	█	█	█	█	█	█	█	█	█	█	█	█	█	█	█
RIVM_M048897	█	█	█	█	█	█	█	█	█	█	█	█	█	█	█	█	█	█	█
RIVM_M025514		█		█	█	█	█	█	█	█	█	█	█	█	█			█	█
RIVM_M083160		█		█	█	█	█	█	█	█	█	█	█	█	█	█	█	█	█
RIVM_M048293	█	█	█	█	█	█	█	█	█	█	█	█	█	█	█	█	█	█	█
RIVM_M048346	█	█	█	█	█	█	█	█	█	█	█	█	█	█	█	█	█	█	█
RIVM_M048429	█	█	█	█	█	█	█	█	█	█	█	█	█	█	█	█	█	█	█
RIVM_M048440	█	█	█	█	█	█	█	█	█	█	█	█	█	█	█	█	█	█	█
RIVM_M048466	█	█	█	█	█	█	█	█	█	█	█	█	█	█	█	█	█	█	█
RIVM_M048489	█	█	█	█	█	█	█	█	█	█	█	█	█	█	█	█	█	█	█
RIVM_M048492	█	█	█	█	█	█	█	█	█	█	█	█	█	█	█	█	█	█	█
RIVM_M048493	█	█	█	█	█	█	█	█	█	█	█	█	█	█	█	█	█	█	█
RIVM_M048571	█	█	█	█	█	█	█	█	█	█	█	█	█	█	█	█	█	█	█
RIVM_M048640	█	█	█	█	█	█	█	█	█	█	█	█	█	█	█	█	█	█	█
RIVM_M048641	█	█	█	█	█	█	█	█	█	█	█	█	█	█	█	█	█	█	█
RIVM_M048642	█	█	█	█	█	█	█	█	█	█	█	█	█	█	█	█	█	█	█
RIVM_M048741	█	█	█	█	█	█	█	█	█	█	█	█	█	█	█	█	█	█	█
RIVM_M048920	█	█	█	█	█	█	█	█	█	█	█	█	█	█	█	█	█	█	█
RIVM_M081770	█	█	█	█	█	█	█	█	█	█	█	█	█	█	█	█	█	█	█
